# Supplementary material for: Linking Species Functional Traits to Specific Biogeochemical Processes under Trawling Pressure
Source: Biology (Basel). 2022 Sep 21;11(10):1378. doi: 10.3390/biology11101378 (PMC9598213; doi:10.3390/biology11101378)
Supplement: Supplementary file 1 [file biology-11-01378-s001.zip]

Archive with 1 entries (1 files):
- biology-1882866-supplementary.xlsx
