# Supplementary material for: Linking Species Functional Traits to Specific Biogeochemical Processes under Trawling Pressure
Source: Biology (Basel). 2022 Sep 21;11(10):1378. doi: 10.3390/biology11101378 (PMC9598213; doi:10.3390/biology11101378)
Supplement: Supplementary file 1 [file biology-11-01378-s001.zip › biology-1882866-supplementary.xlsx]

## Sheet: Supplementary Table S1
Species	Abra alba	Aricidea simonae	Aricidea suecisa	Asychis	Capitellidae	Chone duneri	Cirrophorus lyra	Cumacea	Drilonereis	Exogone	Exogone verrugera	Fauveliopsis	Glycera rouxii	Golfingia murinae	Heterospio mediterranea	Kellia	Levinsenia gracilis	Lumbrineris gracilis	Lysianassidae	Maldanidae	Nematoda	Nephthys hystricis	Onuphidae	Paradiopatra	Pilargidae	Praxillella gracilis	Prionospio dubia	Prionospio steenstrupi	Protodorvillea kefersteini	Pseuloleiocapitella fauveli	Scoletoma emandibulata	Scoloplos	Sphaerodoridae	Sternaspis scutata	Tachytrypane jeffreysii	Tanaidacea	Terebellides stroemi	Tharyx
S.10	0	0.2	0.2	0	0.25	0.5	0	0.33	0	0.6	0.6	1	0	0	0.25	1	0	0	1	0	0.5	0	0.25	0	0	0	0.25	0.25	0	0	0	0	1	0	0.2	1	0	0.25
S.20	1	0.6	0.6	0.4	0.25	0.5	0.75	0.33	0.5	0.4	0.4	0	0.6	0	0.75	0	0.75	0.5	0	0.33	0.5	0.6	0.25	0.5	0.6	0.4	0.75	0.75	0.5	0.4	0.5	0.75	0	0.75	0.6	0	0.4	0.75
S.100	0	0.2	0.2	0.6	0.5	0	0.25	0.33	0.5	0	0	0	0.4	1	0	0	0.25	0.5	0	0.5	0	0.4	0.5	0.5	0.4	0.6	0	0	0.5	0.6	0.5	0.25	0	0.25	0.2	0	0.6	0
L.1	0	0	0	0	0	0	0	0.5	0	0	0	0	0	0	0	0	0	0	0	0.33	1	0	0	0	0	0	0	0	0	0	0	0	0	0	0	0	0	0
L.3	0.5	1	1	1	1	1	1	0.5	1	1	1	1	1	1	1	0	1	1	1	0.33	0	1	1	1	1	1	1	1	1	1	1	1	1	1	0.75	1	1	1
L.10	0.5	0	0	0	0	0	0	0	0	0	0	0	0	0	0	1	0	0	0	0.33	0	0	0	0	0	0	0	0	0	0	0	0	0	0	0.25	0	0	0
LH.tube	0	0	0	1	0.33	1	0	0	0	0	0	0	0	0	1	0	0	0	0	1	0	0	0.5	0.75	0	1	0.6	0.6	0	0.4	0	0	0	0	0	0.5	1	0.25
LH.burrow	1	0.5	0.5	0	0.33	0	0.5	0.5	0	0	0	0	0.5	0.5	0	0	0.5	0.25	0	0	0	0.6	0	0	0	0	0.4	0.4	0	0.4	0.25	0	0	0.333333	0	0	0	0
LH.free	0	0.5	0.5	0	0.33	0	0.5	0.5	1	1	1	0	0.5	0.5	0	0.5	0.5	0.75	1	0	1	0.4	0.5	0.25	1	0	0	0	1	0.2	0.75	1	1	0.666667	1	0.5	0	0.75
LH.crevices	0	0	0	0	0	0	0	0	0	0	0	1	0	0	0	0.5	0	0	0	0	0	0	0	0	0	0	0	0	0	0	0	0	0	0	0	0	0	0
Pos.S	0	0	0	0	0	0.75	0	0.75	0.5	0.5	0.5	0.33	0	0	0.4	1	0	0.166667	0.5	0.25	0.333333	0	0.5	0.5	1	0	0.25	0.25	0.428571	0	0.166667	0	0	0.25	0	0.5	0.2	0
Pos.5	1	0.75	0.75	0.6	1	0.25	0.75	0.25	0.25	0.5	0.5	0.33	0.6	0.5	0.6	0	0.75	0.5	0.5	0.25	0.5	0.5	0.5	0.5	0	0.6	0.5	0.5	0.428571	0.6	0.5	0.666667	1	0.75	0.75	0.5	0.6	1
Pos.10	0	0.25	0.25	0.4	0	0	0.25	0	0.25	0	0	0.33	0.4	0.5	0	0	0.25	0.333333	0	0.25	0.166667	0.333333	0	0	0	0.4	0.25	0.25	0.142857	0.4	0.333333	0.333333	0	0	0.25	0	0.2	0
Pos.deep	0	0	0	0	0	0	0	0	0	0	0	0	0	0	0	0	0	0	0	0.25	0	0.166667	0	0	0	0	0	0	0	0	0	0	0	0	0	0	0	0
FM.suspension	0.333333	0	0	0	0	1	0	0.2	0	0	0	0	0	0	0	1	0	0	0.25	0	0	0	0	0	0	0	0.25	0.25	0	0	0	0	0	0	0	0	0	0.25
FM.sdeposit	0.5	0.25	0.25	0	0	0	0.25	0.2	0.2	0	0	1	0.111111	0.5	1	0	0.25	0.166667	0.375	0.5	0.33	0	0.333333	0.333333	0	0	0.75	0.75	0.333333	0	0	0	0	1	0	1	1	0.75
FM.subsdeposit	0.166667	0.75	0.75	1	1	0	0.75	0.2	0	0	0	0	0	0.5	0	0	0.75	0.166667	0.375	0.5	0	0.142857	0	0	0	1	0	0	0	1	0	1	1	0	1	0	0	0
FM.scavenger	0	0	0	0	0	0	0	0.2	0.4	0.5	0.5	0	0.4	0	0	0	0	0.333333	0	0	0.33	0.428571	0.33	0.5	0.5	0	0	0	0.333333	0	0.5	0	0	0	0	0	0	0
FM.predator	0	0	0	0	0	0	0	0.2	0.4	0.5	0.5	0	0.5	0	0	0	0	0.333333	0	0	0.33	0.428571	0.33	0.166667	0.5	0	0	0	0.333333	0	0.5	0	0	0	0	0	0	0
M.sessile	0.666667	0	0	1	1	1	0	0	0	0	0	1	0	0	0	1	0	0	0	1	0	0	0	0.25	0	1	1	1	0	0	0	0	0	0	0	0	1	1
M.swim	0	0	0	0	0	0	0	0.33	0	0	0	0	0	0	0	0	0	0	0.25	0	0	0	0	0	0	0	0	0	0	0	0	0	0	0	0	0	0	0
M.crawl	0	0	0	0	0	0	0	0.33	0.25	1	1	0	0	0	0.666667	0	0	0	0.5	0	0.5	0	0.5	0.5	1	0	0	0	0.75	0	0	0	1	0	0	1	0	0
M.burrower	0.333333	1	1	0	0	0	1	0.33	0.75	0	0	0	1	1	0.333333	0	1	1	0.25	0	0.5	1	0.5	0.25	0	0	0	0	0.25	1	1	1	0	1	1	0	0	0
BM.diffusive	0.25	0	0	0	0.5	0	1	0.5	0.75	0	0	0	1	0.666667	0	0	0	1	0.5	0	0	1	0	0	0	0	0	0	1	1	1	1	1	0.5	0.666667	0	0	0
BM.deposition	0.25	0	0	0	0	0.75	0	0.5	0.25	1	1	1	0	0.333333	1	1	0	0	0.5	0	1	0	1	0.333333	1	0	0	0	0	0	0	0	0	0	0	1	0.75	0.75
BM.upConveyors	0	1	1	0.5	0.5	0	0	0	0	0	0	0	0	0	0	0	1	0	0	0.5	0	0	0	0	0	0.5	0.5	0.5	0	0	0	0	0	0.5	0.333333	0	0	0
BM.downConveyors	0.5	0	0	0.5	0	0.25	0	0	0	0	0	0	0	0	0	0	0	0	0	0.5	0	0	0	0.666667	0	0.5	0.5	0.5	0	0	0	0	0	0	0	0	0.25	0.25

## Sheet: Supplementary Table S2
season	summer																			winter
trawling	trawled											untrawled								trawled											untrawled
site	east						west					east					west			east						west					east						west
Species	1F1	1F2	1F3	1F4	1F5	1F6	1F7	1F8	1F9	1F11	1F12	1O1	1O2	1O3	1O4	1O6	1O7	1O8	1O9	2F1	2F2	2F3	2F4	2F5	2F6	2F7	2F8	2F9	2F10	2F12	2O1	2O2	2O3	2O4	2O5	2O6	2O7	2O8	2O9	2O10	2O11
Abra alba	0	0	0	2	1	0	1	1	1	0	0	0	0	0	1	0	0	0	0	1	0	0	0	2	0	0	0	0	0	0	0	0	0	1	0	0	0	0	0	1	0
Aricidea simonae	0	0	0	0	0	0	0	0	0	0	0	0	0	0	0	0	0	0	0	0	0	0	0	0	0	0	0	0	0	0	2	0	0	0	0	0	0	0	0	0	0
Aricidea suecisa	0	0	0	0	0	0	0	0	0	0	0	0	0	0	0	0	0	0	0	0	0	1	0	0	0	0	1	0	0	0	0	0	0	0	0	0	0	0	0	0	1
Asychis	0	0	0	0	0	0	0	0	0	0	0	0	0	1	0	0	0	0	0	0	0	0	0	0	0	0	0	0	0	0	0	0	0	0	0	0	0	0	0	0	0
Capitellidae	0	1	1	0	0	0	0	0	0	0	0	0	0	0	0	0	0	1	0	0	0	0	0	0	0	0	0	0	0	0	0	0	0	0	0	0	0	0	0	0	0
Chone duneri	0	0	0	0	0	0	0	0	0	0	0	0	0	0	0	0	0	0	0	0	0	0	0	0	0	0	0	0	0	0	0	1	0	0	0	0	0	0	0	0	0
Cirrophorus lyra	0	0	0	1	0	0	0	0	0	1	0	0	0	0	0	0	1	0	1	0	0	0	0	0	1	2	0	2	0	0	0	1	1	1	0	0	0	2	0	0	0
Cumacea	0	0	0	0	0	0	0	0	0	0	0	0	0	0	0	0	1	0	0	1	0	0	0	0	0	0	0	0	0	0	0	0	0	0	0	0	0	0	0	0	0
Drilonereis	0	0	0	0	0	0	0	0	0	0	0	0	0	0	0	0	0	0	1	0	0	0	0	0	0	0	0	0	0	0	0	0	0	0	0	0	0	0	0	0	0
Exogone	0	0	0	0	0	0	0	0	1	0	0	0	0	0	0	0	1	0	0	0	0	0	0	0	0	0	0	0	0	0	0	0	0	0	0	0	0	0	0	0	0
Exogone verrugera	0	0	0	0	0	0	0	0	0	0	0	0	0	0	0	0	0	0	0	2	0	0	1	1	0	0	0	0	0	0	1	0	0	0	1	0	0	0	0	0	0
Fauveliopsis	0	0	0	0	0	0	0	0	0	0	0	0	0	0	0	0	0	0	0	0	0	1	0	0	0	0	0	0	0	0	0	0	0	0	0	0	0	0	0	0	0
Glycera rouxii	0	0	0	0	0	0	0	0	0	0	0	0	0	0	0	0	0	0	0	1	0	0	0	0	0	0	1	0	0	0	0	0	0	0	0	0	0	0	0	0	0
Golfingia murinae	1	1	0	0	0	1	0	0	0	0	2	0	0	0	0	1	0	0	3	0	1	1	0	1	1	0	0	2	0	0	0	0	0	0	2	0	0	0	1	0	2
Heterospio mediterranea	0	0	0	0	0	0	0	0	0	0	0	0	0	0	0	0	0	0	0	0	0	0	0	0	0	0	0	0	0	0	0	0	0	1	0	0	0	0	0	0	0
Kellia	0	0	0	0	0	0	0	0	0	0	0	0	0	0	0	0	0	0	0	1	0	0	0	0	0	0	1	0	0	0	0	0	0	1	0	0	0	0	0	0	0
Levinsenia gracilis	0	3	0	0	0	0	0	0	0	0	0	0	0	0	0	1	0	1	0	1	1	0	1	0	2	0	1	0	0	1	0	0	2	0	0	0	0	1	0	1	0
Lumbrineris gracilis	0	0	0	0	0	0	0	0	0	0	0	0	0	0	0	1	0	0	0	0	0	0	0	0	0	0	0	0	0	0	0	0	0	0	0	0	0	0	0	0	0
Lysianassidae	0	1	0	0	1	0	0	0	0	0	0	0	0	0	0	0	0	0	0	0	0	0	0	0	0	0	0	0	0	0	0	0	0	0	0	0	0	0	0	0	0
Maldanidae	0	1	0	0	0	0	0	0	0	0	0	0	0	0	0	1	0	0	0	0	0	0	0	0	0	0	0	0	0	0	0	0	0	0	0	0	0	0	0	0	0
Nematoda	0	0	0	0	0	0	0	0	0	0	0	0	0	0	0	0	0	0	0	0	0	0	2	0	0	0	1	2	0	0	0	0	0	0	0	1	3	0	2	3	0
Nephthys hystricis	0	0	0	0	0	0	0	0	0	0	0	0	1	0	0	0	0	0	0	0	0	0	0	0	0	0	0	0	0	0	0	0	0	0	0	0	0	0	0	0	0
Onuphidae	0	0	0	1	0	1	0	0	1	1	0	0	0	0	0	0	0	0	0	0	0	0	0	0	0	0	0	0	0	0	0	0	0	0	0	0	0	0	0	0	0
Paradiopatra	0	0	0	0	0	0	0	0	0	0	0	0	0	0	0	0	0	0	0	1	1	0	0	1	1	0	0	0	0	0	0	1	1	0	0	0	0	0	0	0	1
Pilargidae	0	0	0	0	0	0	0	0	0	0	0	0	0	0	0	0	0	0	0	0	1	0		0	0	0	0	0	0	0	0	0	0	0	0	0	0	0	0	0	0
Praxillella gracilis	0	0	0	0	0	0	0	0	0	0	0	0	0	0	0	3	0	0	0	0	0	0	0	0	0	0	0	0	0	0	0	0	0	0	0	0	0	0	0	0	0
Prionospio dubia	0	0	0	0	0	0	0	0	0	0	0	0	0	0	0	0	0	0	0	0	0	0	0	0	0	0	0	0	0	0	0	0	0	0	0	1	0	0	0	0	0
Prionospio steenstrupi	0	0	0	0	0	0	0	0	0	0	0	0	0	0	0	0	0	0	0	0	0	0	1	0	0	0	0	0	0	0	0	1	1	0	0	0	0	0	0	0	0
Protodorvillea kefersteini	0	0	0	0	0	0	0	0	0	0	0	0	0	0	0	0	0	0	0	0	0	0	0	0	1	0	0	0	0	0	0	0	0	0	0	0	0	0	0	0	0
Pseuloleiocapitella fauveli	0	0	0	0	0	0	0	0	0	0	0	0	0	0	0	0	0	0	0	0	0	0	0	0	0	0	0	0	0	0	0	0	0	0	0	0	0	0	0	1	0
Scoletoma emandibulata	0	0	0	0	0	0	0	0	0	0	0	0	0	0	0	0	0	0	0	0	0	0	0	0	0	0	0	0	0	0	1	0	0	0	0	0	1	0	0	0	0
Scoloplos	0	0	0	0	0	0	0	0	0	0	0	0	0	0	0	0	0	1	0	0	0	0	0	0	1	0	0	0	0	0	0	0	0	0	0	0	0	0	1	0	0
Sphaerodoridae	0	0	0	0	0	0	0	0	0	0	0	0	0	0	0	0	0	0	0	0	0	0	0	0	0	0	1	0	0	0	0	0	0	0	0	0	0	0	1	0	0
Sternaspis scutata	0	0	0	0	0	0	1	0	0	0	0	0	0	0	0	0	0	0	0	0	0	0	0	0	0	0	0	0	0	0	0	0	0	0	0	0	0	0	0	0	0
Tachytrypane jeffreysii	0	0	0	0	0	0	0	0	0	0	0	0	0	0	0	0	0	0	0	0	0	0	0	0	0	0	0	0	1	0	0	0	0	0	0	0	0	0	0	0	0
Tanaidacea	0	0	0	0	0	0	0	0	0	0	0	1	0	0	0	0	0	0	0	0	0	0	0	0	0	0	0	0	0	0	0	0	0	1	0	0	0	0	0	0	0
Terebellides stroemi	0	0	0	0	0	1	0	0	0	0	0	0	0	0	0	0	1	0	0	0	0	0	0	0	0	0	0	0	0	0	0	0	1	0	0	0	0	0	0	0	0
Tharyx	0	0	0	0	0	0	0	0	0	0	0	1	0	0	0	0	0	0	0	0	0	0	0	0	0	0	0	0	0	0	0	0	0	0	0	0	0	0	0	0	0

## Sheet: Supplementary Table S3
	ANOVA table (type III tests)
Bottom water	Chlorophyll a	Effect	DFn	DFd	SSn	SSd	F	p
		(Intercept)	1	9	0.067	0.003	180.911	2.9e-07
		fishing	1	9	0.008	0.003	22.548	0.001
		season	1	9	0.003	0.002	17.932	0.002
		fishing:season	1	9	0.003	0.002	19.804	0.002
	Phaeopigments	Effect	DFn	DFd	SSn	SSd	F	p
		(Intercept)	1	9	0.101	0.038	23.858	0.000866
		fishing	1	9	0.006	0.038	1.395	0.268
		season	1	9	0.003	0.022	1.383	0.27
		fishing:season	1	9	0.001	0.022	0.491	0.501
	Organic carbon	Effect	DFn	DFd	SSn	SSd	F	p
		(Intercept)	1	9	23667937	8491984	25.084	0.000731
		fishing	1	9	704391	8491984	0.747	0.41
		season	1	9	1.49384e+07	8143645	16.509	0.003
		fishing:season	1	9	827996	8143645	0.915	0.364
Sediment	Chlorophyll a	Effect	DFn	DFd	SSn	SSd	F	p
		(Intercept)	1	9	0.558	0.019	268.89	5.19e-08
		fishing	1	9	4.45e-05	0.019	0.021	0.887
		season	1	9	0.004	0.027	1.301	0.283
		site	1	9	0.006	0.019	2.705	0.134
		fishing:season	1	9	6.46e-05	0.027	0.022	0.886
		fishing:site	1	9	0.000604	0.019	0.285	0.606
		season:site	1	9	0.006	0.015	3.615	0.09
		fishing:season:site	1	9	0.000551	0.015	0.329	0.581
	Phaeopigments	Effect	DFn	DFd	SSn	SSd	F	p
		(Intercept)	1	9	13.788	0.462	268.848	5.19e-08
		fishing	1	9	0.016	0.462	0.306	0.593
		season	1	9	0.015	0.59	0.226	0.646
		site	1	9	0.092	0.404	2.038	0.187
		fishing:season	1	9	0.031	0.59	0.471	0.51
		fishing:site	1	9	0.075	0.404	1.676	0.228
		season:site	1	9	0.079	0.453	1.566	0.242
		fishing:season:site	1	9	0.023	0.453	0.464	0.513
	Organic carbon	Effect	DFn	DFd	SSn	SSd	F	p
		(Intercept)	1	9	1.31598e+09	243205	48698.9	4.1e-18
		fishing	1	9	3.16056e+06	243205	116.959	1.86e-06
		season	1	9	2.92908e+06	1.61694e+06	16.303	0.003
		site	1	9	945966	891568	9.549	0.013
		fishing:season	1	9	90848.2	1.61694e+06	0.506	0.495
		fishing:site	1	9	838046	891568	8.46	0.017
		season:site	1	9	2.43784e+06	2.4803e+06	8.846	0.016
		fishing:season:site	1	9	49754.8	2.4803e+06	0.181	0.681
Flux	Oxygen	Effect	DFn	DFd	SSn	SSd	F	p
		(Intercept)	1	9	578642	7137.02	729.686	6.32e-10
		fishing	1	9	21.181	7137.02	0.027	0.874
		season	1	9	34131.6	9077	33.842	0.000254
		site	1	9	24279.5	13223.2	16.525	0.003
		fishing:season	1	9	3579.53	9077	3.549	0.092
		fishing:site	1	9	3271.76	13223.2	2.227	0.17
		season:site	1	9	8113.06	32813.2	2.225	0.17
		fishing:season:site	1	9	1940.41	32813.2	0.532	0.484
